# Supplementary material for: Antimicrobial Resistance, Biofilm Formation, and Virulence Genes in Enterococcus Species from Small Backyard Chicken Flocks
Source: Antibiotics (Basel). 2022 Mar 13;11(3):380. doi: 10.3390/antibiotics11030380 (PMC8944505; doi:10.3390/antibiotics11030380)
Supplement: Supplementary file 1 [file antibiotics-11-00380-s001.zip]

Archive with 1 entries (1 files):
- antibiotics-1559112-supplementary.pdf
